# Supplementary material for: Sustained Activation of the Anterior Thalamic Neurons with Low Doses of Kainic Acid Boosts Hippocampal Neurogenesis
Source: Cells. 2022 Oct 28;11(21):3413. doi: 10.3390/cells11213413 (PMC9655699; doi:10.3390/cells11213413)
Supplement: Supplementary file 1 [file cells-11-03413-s001.zip]

Archive with 1 entries (1 files):
- cells-1973901-supplementary.pdf
